# Supplementary material for: Host and pathogen genetic diversity shape vaccine-mediated protection to Mycobacterium tuberculosis
Source: Front Immunol. 2024 Jun 28;15:1427846. doi: 10.3389/fimmu.2024.1427846 (PMC11239334; doi:10.3389/fimmu.2024.1427846)
Supplement: Supplementary file 1 [file Table_1.xlsx]

## Sheet: Sheet1
H37Rv	Day 28 Lung CFU	Mean CFU/group	Log(10)fold change over unvax		Day 98 Lung CFU	Mean CFU/group	Log(10)fold change over unvax		Fold change in protection over time (<0.7, 0.7-1, >1)
B6 unvax 1	225000	1225000	0		185000	344700	0
B6 unvax 2	2750000				33500
B6 unvax 3	1000000				695000
B6 unvax 4	1150000				600000
B6 unvax 5	1000000				210000
B6 SC BCG 1	40000	117100	1.01958		150000	123300	0.446478		0.267238
B6 SC BCG 2	135000				110000
B6 SC BCG 3	60500				250000
B6 SC BCG 4	235000				40500
B6 SC BCG 5	115000				66000
B6 IV BCG 1	205000	139000	0.945121		245000	142800	0.382713		0.2739
B6 IV BCG 2	215000				135000
B6 IV BCG 3	130000				46500
B6 IV BCG 4	80000				225000
B6 IV BCG 5	65000				62500
B6 coMtb 1	77000	149400	0.913785		100000	73300	0.672337		0.573524
B6 coMtb 2	470000				120000
B6 coMtb 3	59500				70000
B6 coMtb 4	80000				20500
B6 coMtb 5	60500				56000
C3H unvax 1	1450000	1471000	0		365000	792200	0
C3H unvax 2	2700000				280000
C3H unvax 3	555000				97000
C3H unvax 4	1900000				3200000
C3H unvax 5	750000				19000
C3H SC BCG 1	190000	364000	0.606511		415000	448000	0.247557		0.437568
C3H SC BCG 2	760000				345000
C3H SC BCG 3	215000				365000
C3H SC BCG 4	265000				975000
C3H SC BCG 5	390000				140000
C3H IV BCG 1	400000	313000	0.672068		635000	455000	0.240823		0.370472
C3H IV BCG 2	295000				275000
C3H IV BCG 3	255000				210000
C3H IV BCG 4	300000				570000
C3H IV BCG 5	315000				585000
C3H coMtb 1	400000	350000	0.623545		740000	540000	0.166441		0.349057
C3H coMtb 2	365000				280000
C3H coMtb 3	80000				985000
C3H coMtb 4	625000				450000
C3H coMtb 5	280000				245000
C129F1 unvax 1	3500000	6060000	0		235000	377000	0
C129F1 unvax 2	8300000				755000
C129F1 unvax 3	9050000				280000
C129F1 unvax 4	6050000				265000
C129F1 unvax 5	3400000				350000
C129F1 SC BCG 1	105000	152000	1.60063		57500	144600	0.416173		0.0653949
C129F1 SC BCG 2	105000				135000
C129F1 SC BCG 3	150000				27500
C129F1 SC BCG 4	135000				48000
C129F1 SC BCG 5	265000				455000
C129F1 IV BCG 1	870000	422000	1.15716		19000	67500	0.747038		0.388935
C129F1 IV BCG 2	275000				44000
C129F1 IV BCG 3	380000				9000
C129F1 IV BCG 4	310000				250000
C129F1 IV BCG 5	275000				15500
C129F1 coMtb 1	82000	77300	1.89429		52500	152900	0.391934		0.0314515
C129F1 coMtb 2	67500				96000
C129F1 coMtb 3	111000				81000
C129F1 coMtb 4	51500				115000
C129F1 coMtb 5	74500				420000
SA161	Day 28 Lung CFU	Mean CFU/group	Log(10)fold change over unvax		Day 98 Lung CFU	Mean CFU/group	Log(10)fold change over unvax
B6 unvax 1	335000	327000	0		1020000	647000	0
B6 unvax 2	145000				915000
B6 unvax 3	195000				190000
B6 unvax 4	680000				505000
B6 unvax 5	280000				605000
B6 SC BCG 1	66000	52800	0.791914		46000	74400	0.939331		1.40416
B6 SC BCG 2	58000				120000
B6 SC BCG 3	70500				82000
B6 SC BCG 4	29000				66500
B6 SC BCG 5	40500				57500
B6 IV BCG 1	20500	100200	0.51368		100000	118000	0.739022		1.68013
B6 IV BCG 2	210000				91500
B6 IV BCG 3	40000				28500
B6 IV BCG 4	210000				175000
B6 IV BCG 5	20500				195000
B6 coMtb 1	13000	15200	1.3327		18000	40600	1.20238		0.740754
B6 coMtb 2	14000				23500
B6 coMtb 3	20000				48000
B6 coMtb 4	12000				98500
B6 coMtb 5	17000				15000
C3H unvax 1	21500000	29130000	0		9100000	2877000	0
C3H unvax 2	45000000				4000000
C3H unvax 3	34500000				300000
C3H unvax 4	39500000				295000
C3H unvax 5	5150000				690000
C3H SC BCG 1	350000	353750	1.91564		485000	473000	0.784079		0.0738643
C3H SC BCG 2	250000				280000
C3H SC BCG 3	no count available				275000
C3H SC BCG 4	320000				475000
C3H SC BCG 5	495000				850000
C3H IV BCG 1	145000	160000	2.26022		48500	837700	0.535851		0.0188639
C3H IV BCG 2	125000				555000
C3H IV BCG 3	135000				550000
C3H IV BCG 4	35000				2350000
C3H IV BCG 5	360000				685000
C3H coMtb 1	56000	242200	2.08017		290000	264200	1.03701		0.09054
C3H coMtb 2	260000				51500
C3H coMtb 3	275000				485000
C3H coMtb 4	265000				54500
C3H coMtb 5	355000				440000
C129F1 unvax 1	1155000	1941000	0		116000	246300	0
C129F1 unvax 2	2550000				350000
C129F1 unvax 3	1700000				165500
C129F1 unvax 4	2300000				265000
C129F1 unvax 5	2000000				335000
C129F1 SC BCG 1	255000	119800	1.20957		69500	49900	0.693364		0.304646
C129F1 SC BCG 2	135000				131500
C129F1 SC BCG 3	71000				4000
C129F1 SC BCG 4	68500				19000
C129F1 SC BCG 5	69500				25500
C129F1 IV BCG 1	25500	50500	1.58473		21000	14500	1.2301		0.441939
C129F1 IV BCG 2	76000				5000
C129F1 IV BCG 3	25500				11000
C129F1 IV BCG 4	38500				27500
C129F1 IV BCG 5	87000				8000
C129F1 coMtb 1	105000	67500	1.45872		285000	159600	0.188432		0.0536673
C129F1 coMtb 2	195000				28500
C129F1 coMtb 3	12000				6500
C129F1 coMtb 4	18500				3000
C129F1 coMtb 5	7000				475000
CDC1551	Day 28 Lung CFU	Mean CFU/group	Log(10)fold change over unvax		Day 98 Lung CFU	Mean CFU/group	Log(10)fold change over unvax
B6 unvax 1	78000	214700	0		15500	32200	0
B6 unvax 2	260000				35500
B6 unvax 3	545000				23000
B6 unvax 4	80500				44500
B6 unvax 5	110000				42500
B6 SC BCG 1	48500	38900	0.741882		10500	11500	0.447158		0.507313
B6 SC BCG 2	19000				16500
B6 SC BCG 3	41000				16000
B6 SC BCG 4	53000				5000
B6 SC BCG 5	33000				9500
B6 IV BCG 1	56500	48000	0.650591		27000	15300	0.323164		0.470515
B6 IV BCG 2	61000				17500
B6 IV BCG 3	35500				4500
B6 IV BCG 4	56500				10500
B6 IV BCG 5	30500				17000
B6 coMtb 1	39500	32400	0.821287		2500	4700	0.835758		1.03388
B6 coMtb 2	27500				6000
B6 coMtb 3	49000				2000
B6 coMtb 4	23500				9500
B6 coMtb 5	22500				3500
C3H unvax 1	435000	588000	0		1450000	899000	0
C3H unvax 2	1225000				365000
C3H unvax 3	325000				605000
C3H unvax 4	400000				1700000
C3H unvax 5	555000				375000
C3H SC BCG 1	660000	589000	-0.000737969		100000	267000	0.527248		3.37277
C3H SC BCG 2	645000				460000
C3H SC BCG 3	420000				205000
C3H SC BCG 4	460000				250000
C3H SC BCG 5	760000				320000
C3H IV BCG 1	855000	859000	-0.164616		875000	453000	0.297661		2.89919
C3H IV BCG 2	1150000				75000
C3H IV BCG 3	885000				495000
C3H IV BCG 4	800000				530000
C3H IV BCG 5	605000				290000
C3H coMtb 1	395000	389000	0.179428		310000	226000	0.599651		2.63162
C3H coMtb 2	390000				190000
C3H coMtb 3	510000				260000
C3H coMtb 4	145000				175000
C3H coMtb 5	505000				195000
C129F1 unvax 1	525000	417000	0		18000	29300	0
C129F1 unvax 2	435000				32500
C129F1 unvax 3	320000				52000
C129F1 unvax 4	500000				39000
C129F1 unvax 5	305000				5000
C129F1 SC BCG 1	78000	261400	0.20283		6500	11300	0.413789		1.62539
C129F1 SC BCG 2	120000				7500
C129F1 SC BCG 3	16000				4500
C129F1 SC BCG 4	1085000				33000
C129F1 SC BCG 5	8000				5000
C129F1 IV BCG 1	34000	108000	0.586712		6000	5100	0.759297		1.48794
C129F1 IV BCG 2	195000				5000
C129F1 IV BCG 3	67500				9000
C129F1 IV BCG 4	210000				1500
C129F1 IV BCG 5	33500				4000
C129F1 coMtb 1	25500	25100	1.22046		8500	6000	0.688716		0.293937
C129F1 coMtb 2	26500				3500
C129F1 coMtb 3	14000				6500
C129F1 coMtb 4	50500				5500
C129F1 coMtb 5	9000				no count available
