# Supplementary material for: Host and pathogen genetic diversity shape vaccine-mediated protection to Mycobacterium tuberculosis
Source: Front Immunol. 2024 Jun 28;15:1427846. doi: 10.3389/fimmu.2024.1427846 (PMC11239334; doi:10.3389/fimmu.2024.1427846)
Supplement: Supplementary file 2 [file Table_2.xlsx]

## Sheet: Sheet1
	Extent 1	Extent 2	Mixed granulomas	Defined granulomas	PV LA	PB LA	Histiocytes	Foamy Macs	MNGC* new classification	Neutrophils	Alveolar hyperplasia	Necrosis	Cholesterol clefts	Edema
H37Rv-B6 CoMtb1	2	2	2	2	2	1	2	2	0	1	0	0	0	0
H37Rv-B6 CoMtb2	2	1	1	1	2	0	2	2	0	0	0	0	0	0
H37Rv-B6 CoMtb3	2	2	2	1	2	1	3	2	0	0	0	0	0	0
H37Rv-B6 CoMtb4	2	2	1	2	2	1	2	2	0	0	0	0	1	0
H37Rv-B6 CoMtb5	3	2	1	3	2	1	3	3	0	1	0	0	1	0
H37Rv-B6 IV1	2	1	1	1	2	0	1	2	0	1	0	0	1	0
H37Rv-B6 IV2	1	1	1	1	1	0	1	2	0	0	0	0	0	0
H37Rv-B6 IV3	2	2	2	2	2	1	2	3	1	1	0	0	1	0
H37Rv-B6 IV4	2	2	1	2	2	1	2	3	0	0	0	1	1	0
H37Rv-B6 IV5	2	2	1	2	2	1	2	3	0	1	0	0	1	0
H37Rv-B6 SC1	2	2	1	2	2	0	2	3	0	1	0	1	1	0
H37Rv-B6 SC2	2	1	1	1	2	0	1	2	0	0	0	0	0	0
H37Rv-B6 SC3	2	2	1	1	2	1	2	2	0	0	0	0	0	0
H37Rv-B6 SC4	2	2	2	2	2	1	3	2	0	1	0	0	2	0
H37Rv-B6 SC5	2	2	2	1	2	1	2	2	0	0	0	0	0	0
H37Rv-B6 U1	2	2	1	3	2	1	2	3	0	1	0	0	0	0
H37Rv-B6 U2	2	2	3	3	2	1	2	3	1	1	0	0	2	0
H37Rv-B6 U3	3	3	3	3	3	1	3	3	0	2	0	0	1	1
H37Rv-B6 U4	3	3	2	4	3	1	3	3	1	2	0	1	1	1
H37Rv-B6 U5	3	2	2	3	2	1	3	3	1	1	0	0	1	0
H37Rv-C3H CoMtb1	2	2	1	3	1	1	3	3	2	2	0	1	2	0
H37Rv-C3H CoMtb2	2	2	2	2	2	1	3	3	1	3	0	1	3	0
H37Rv-C3H CoMtb3	2	2	1	2	2	1	2	3	1	2	0	1	2	0
H37Rv-C3H CoMtb4	3	3	1	3	2	1	3	4	1	3	0	2	3	0
H37Rv-C3H CoMtb5	2	2	1	2	1	1	3	3	1	3	0	1	3	0
H37Rv-C3H IV1	2	2	1	3	2	1	2	3	0	2	0	1	1	0
H37Rv-C3H IV2	2	2	2	2	2	1	2	3	1	3	0	1	2	0
H37Rv-C3H IV3	2	1	1	1	1	1	2	2	1	2	0	0	1	0
H37Rv-C3H IV4	2	2	1	2	2	1	3	3	1	3	0	1	3	0
H37Rv-C3H IV5	2	2	1	3	2	1	3	3	1	3	0	1	3	0
H37Rv-C3H SC1	2	2	1	2	2	1	2	2	0	2	0	1	2	0
H37Rv-C3H SC2	2	2	2	3	2	1	2	3	1	2	0	1	2	0
H37Rv-C3H SC3	2	2	2	2	1	1	2	2	0	2	0	1	2	0
H37Rv-C3H SC4	2	2	2	2	1	1	2	2	1	3	0	2	3	0
H37Rv-C3H SC5	1	2	0	1	1	1	2	2	0	2	0	2	2	0
H37Rv-C3H U1	2	2	2	2	1	1	2	3	1	2	0	1	2	0
H37Rv-C3H U2	2	1	1	0	1	1	2	1	0	1	0	0	1	0
H37Rv-C3H U3	1	2	0	1	1	1	1	1	0	2	0	0	0	0
H37Rv-C3H U4	2	2	1	2	1	1	2	3	1	2	0	2	3	0
H37Rv-C3H U5	2	2	2	0	2	2	2	1	0	2	0	1	2	0
SA161-C3H CoMtb1	2	1	0	1	1	1	1	1	0	1	0	0	0	0
SA161-C3H CoMtb2	2	1	2	1	1	1	2	2	1	0	0	1	1	0
SA161-C3H CoMtb3	3	1	1	1	3	1	1	1	0	1	0	0	0	1
SA161-C3H CoMtb4	2	2	0	3	2	1	2	3	0	1	0	0	1	0
SA161-C3H CoMtb5	2	2	1	1	1	1	2	2	0	1	0	0	0	0
SA161-C3H IV1	2	2	2	2	2	2	2	2	1	1	0	0	2	0
SA161-C3H IV2	3	2	0	3	2	1	3	3	1	2	0	1	2	0
SA161-C3H IV3	2	2	1	3	2	1	3	3	1	2	0	1	2	0
SA161-C3H IV4	3	3	1	4	2	1	3	4	2	2	0	1	3	0
SA161-C3H IV5	2	2	1	2	1	1	3	3	1	2	0	1	2	0
SA161-C3H SC1	3	2	1	2	2	1	3	4	1	2	0	1	2	0
SA161-C3H SC2	2	2	2	2	2	1	3	3	1	2	0	1	2	0
SA161-C3H SC3	3	2	2	2	1	1	3	3	2	2	0	1	2	0
SA161-C3H SC4	2	2	1	2	1	1	2	2	1	1	0	1	2	0
SA161-C3H SC5	3	2	1	3	1	1	3	3	1	2	0	1	2	0
SA161-C3H UN1	3	3	1	4	2	1	3	3	2	2	0	3	2	0
SA161-C3H UN2	3	2	2	2	2	1	3	3	2	3	0	1	2	0
SA161-C3H UN3	3	3	1	3	2	1	3	3	1	2	0	3	2	0
SA161-C3H UN4	3	2	1	3	2	0	3	3	1	2	0	3	2	0
SA161-C3H UN5	4	3	1	4	3	1	3	3	2	2	0	4	2	0
SA161-B6 CoMtb1	2	2	0	2	2	1	2	3	1	2	0	1	2	0
SA161-B6 CoMtb2	2	2	0	2	2	1	2	2	1	2	0	1	3	0
SA161-B6 CoMtb3	2	2	0	1	2	1	2	2	0	1	0	0	1	0
SA161-B6 CoMtb4	2	2	2	2	2	1	2	2	1	2	0	1	2	0
SA161-B6 CoMtb5	2	2	1	2	2	1	2	2	1	3	0	1	2	0
SA161-B6 IV1	2	2	1	2	2	1	2	3	0	1	0	0	0	0
SA161-B6 IV2	2	2	2	2	2	1	2	2	0	0	0	0	0	0
SA161-B6 IV3	2	2	1	2	2	1	2	2	0	1	0	0	0	0
SA161-B6 IV4	2	2	0	1	2	1	2	1	0	0	0	0	0	0
SA161-B6 IV5	2	1	1	1	2	1	2	1	0	1	0	0	0	0
SA161-B6 SC1	3	2	1	3	3	1	3	3	1	1	0	0	1	0
SA161-B6 SC2	2	2	1	2	2	1	2	2	0	2	0	0	0	0
SA161-B6 SC3	2	1	2	0	1	1	2	2	0	1	0	1	1	0
SA161-B6 SC4	2	2	2	2	2	2	3	2	0	1	0	0	0	0
SA161-B6 SC5	2	2	1	2	2	2	2	2	0	0	0	0	0	0
SA161-B6 U1	3	3	1	4	2	1	4	3	0	1	0	0	1	0
SA161-B6 U2	4	4	4	1	3	2	4	3	1	1	0	0	1	0
SA161-B6 U3	3	2	3	1	3	2	3	3	0	1	0	1	1	0
SA161-B6 U4	3	3	3	2	3	2	3	3	0	1	0	1	0	0
SA161-B6 U5	3	2	2	2	2	1	3	3	0	1	0	0	1	0
CDC1551-B6 U1	3	2	3	0	3	1	4	2	0	1	0	0	1	1
CDC1551-B6 U2	2	2	2	2	2	1	3	3	1	1	0	0	1	0
CDC1551-B6 U3	2	2	2	1	2	2	3	3	0	0	0	0	0	0
CDC1551-B6 U4	2	2	2	1	2	2	3	4	0	0	0	0	1	0
CDC1551-B6 U5	2	2	2	1	2	1	2	4	0	0	0	0	1	0
CDC1551-B6 IV1	3	2	2	2	2	2	3	4	0	0	0	0	1	0
CDC1551-B6 IV2	3	2	2	2	2	1	3	4	1	1	0	0	2	0
CDC1551-B6 IV3	2	2	1	2	1	1	2	4	0	0	0	1	1	0
CDC1551-B6 IV4	3	2	3	0	3	2	3	3	0	1	0	0	2	2
CDC1551-B6 IV5	3	2	2	1	3	2	3	4	0	0	0	1	2	0
CDC1551-B6 SC1	3	2	2	1	2	1	3	4	1	0	0	0	1	1
CDC1551-B6 SC2	3	2	3	0	2	1	3	4	0	1	0	1	1	0
CDC1551-B6 SC3	3	2	2	1	2	2	3	3	0	1	0	0	1	0
CDC1551-B6 SC4	2	2	1	2	2	1	3	3	2	0	0	0	1	1
CDC1551-B6 SC5	3	2	2	1	3	2	3	4	1	1	0	0	2	1
CDC1551-B6 CoMtb1	2	2	2	1	2	1	2	4	1	1	0	0	1	1
CDC1551-B6 CoMtb2	2	2	2	1	2	1	2	4	0	2	0	0	2	0
CDC1551-B6 CoMtb3	3	2	3	0	3	2	4	3	0	0	0	0	1	0
CDC1551-B6 CoMtb4	2	2	2	1	2	1	3	4	1	0	0	0	1	0
CDC1551-B6 CoMtb5	3	2	3	1	2	2	3	4	1	0	0	0	1	0
CDC1551-C3H U1	4	3	3	2	2	1	4	4	1	3	0	0	4	0
CDC1551-C3H U2	3	3	2	2	2	1	4	4	1	3	0	1	3	0
CDC1551-C3H U3	4	3	3	2	2	1	4	4	1	3	0	1	4	0
CDC1551-C3H U4	3	3	2	2	2	1	4	4	2	4	0	0	3	0
CDC1551-C3H U5	4	3	4	1	2	1	4	4	2	3	0	1	3	0
CDC1551-C3H IV1	3	3	4	0	2	1	4	4	2	4	0	1	4	0
CDC1551-C3H IV2	3	3	3	1	2	2	4	4	2	3	0	1	3	0
CDC1551-C3H IV3	3	3	3	1	2	1	4	4	2	3	0	1	3	0
CDC1551-C3H IV4	3	3	3	2	2	1	4	4	2	3	0	1	4	0
CDC1551-C3H IV5	4	3	4	2	2	2	4	4	2	3	0	1	3	0
CDC1551-C3H SC1	4	3	4	0	2	1	4	4	1	3	1	1	4	0
CDC1551-C3H SC2	4	3	4	1	2	2	4	4	1	4	0	1	3	1
CDC1551-C3H SC3	3	3	3	1	2	1	4	4	1	3	0	1	3	0
CDC1551-C3H SC4	3	3	3	2	2	1	4	4	1	3	0	0	3	0
CDC1551-C3H SC5	3	3	4	0	2	2	4	4	2	3	0	0	3	0
CDC1551-C3H CoMtb1	4	3	4	1	2	2	4	4	2	3	1	1	3	1
CDC1551-C3H CoMtb2	4	3	4	0	2	2	4	4	1	4	0	1	3	0
CDC1551-C3H CoMtb3	4	3	4	1	2	2	4	4	2	4	1	1	3	1
CDC1551-C3H CoMtb4	4	3	4	0	2	2	4	4	2	3	0	1	3	0
CDC1551-C3H CoMtb5	4	3	4	0	2	1	4	4	1	3	0	1	3	1
H37Rv-C129F1 U1	3	3	4	0	3	2	4	4	0	1	0	0	1	1
H37Rv-C129F1 U2	2	2	3	0	2	2	3	4	1	0	0	0	1	2
H37Rv-C129F1 U3	3	3	3	0	3	2	4	4	1	1	0	0	1	1
H37Rv-C129F1 U4	3	2	3	1	3	2	3	4	2	1	0	0	2	2
H37Rv-C129F1 U5	3	3	4	0	3	2	4	4	1	1	0	1	1	2
H37Rv-C129F1 IV1	2	2	3	1	2	1	3	4	1	1	0	0	1	0
H37Rv-C129F1 IV2	3	3	4	0	3	2	4	4	1	0	0	0	1	2
H37Rv-C129F1 IV3	3	2	3	1	2	2	3	4	1	1	0	0	1	1
H37Rv-C129F1 IV4	3	3	4	0	3	2	4	4	1	1	0	1	1	2
H37Rv-C129F1 IV5	2	2	2	0	2	1	3	3	1	1	0	0	0	0
H37Rv-CD129F1 SC1	2	2	3	2	2	1	4	3	2	0	0	1	1	0
H37Rv-CD129F1 SC2	3	2	4	1	2	2	4	4	1	2	0	0	0	2
H37Rv-CD129F1 SC3	3	2	3	0	2	2	3	4	2	0	0	0	2	1
H37Rv-CD129F1 SC4	3	2	3	0	3	2	3	4	1	0	0	1	1	1
H37Rv-CD129F1 SC5	2	2	3	1	2	2	3	4	0	0	0	0	1	0
H37Rv-C129F1 CoMtb1	2	2	3	1	2	2	4	3	1	0	0	0	1	0
H37Rv-C129F1 CoMtb2	3	2	3	0	2	1	4	3	0	1	0	0	1	0
H37Rv-C129F1 CoMtb3	3	2	3	1	2	1	4	4	0	1	0	0	1	0
H37Rv-C129F1 CoMtb4	3	3	3	0	2	2	4	4	0	1	0	1	1	1
H37Rv-C129F1 CoMtb5	4	3	4	0	3	2	4	4	0	2	0	0	1	2
SA161-C129F1 U1	3	2	3	0	2	1	4	4	1	0	0	1	2	1
SA161-C129F1 U2	3	2	3	0	2	2	3	4	1	1	0	1	0	0
SA161-C129F1 U3	3	2	2	1	2	1	3	4	0	1	0	1	1	0
SA161-C129F1 U4	3	3	3	1	2	2	4	4	1	1	0	1	1	1
SA161-C129F1 U5	3	3	3	1	2	2	4	4	1	1	0	1	2	0
SA161-C129F1 IV1	2	2	3	0	2	1	3	4	0	1	0	0	0	0
SA161-C129F1 IV2	3	2	3	0	2	1	4	4	0	0	0	0	1	0
SA161-C129F1 IV3	3	2	3	0	2	1	4	4	1	1	0	1	0	0
SA161-C129F1 IV4	2	2	3	0	1	1	3	4	1	1	0	1	1	0
SA161-C129F1 IV5	3	2	3	0	2	2	3	4	1	0	0	0	1	0
SA161-C129F1 SC1	3	2	3	0	2	1	3	4	0	2	0	1	1	1
SA161-C129F1 SC2	2	2	3	1	2	1	3	4	0	2	0	1	1	1
SA161-C129F1 SC3	3	2	3	0	2	1	3	4	1	1	0	1	1	0
SA161-C129F1 SC4	2	2	3	0	2	2	3	3	1	0	0	1	1	0
SA161-C129F1 SC5	2	2	3	0	2	1	3	4	1	2	0	1	2	0
SA161-C129F1 CoMtb1	3	3	3	0	2	2	3	4	0	1	0	1	1	1
SA161-C129F1 CoMtb2	3	2	3	0	2	2	4	3	0	1	0	1	1	1
SA161-C129F1 CoMtb3	2	2	2	0	2	1	3	3	0	0	0	0	0	0
SA161-C129F1 CoMtb4	2	2	2	0	2	1	3	3	0	1	0	0	1	0
SA161-C129F1 CoMtb5	3	2	3	0	2	1	3	4	0	2	0	0	0	1
CDC1551-C129F1 U1	2	2	2	1	2	1	3	4	0	1	0	1	1	0
CDC1551-C129F1 U2	2	2	2	0	2	1	3	3	1	1	0	1	2	0
CDC1551-C129F1 U3	3	2	3	0	2	2	3	4	1	1	0	1	2	1
CDC1551-C129F1 U4	2	2	3	0	2	1	3	4	0	1	0	1	0	0
CDC1551-C129F1 U5	2	2	2	0	2	1	3	3	0	1	0	0	0	0
CDC1551-C129F1 IV1	2	1	1	1	2	1	2	2	1	0	0	0	1	0
CDC1551-C129F1 IV2	2	2	2	1	2	1	3	3	1	0	0	0	1	0
CDC1551-C129F1 IV3	2	2	2	1	1	1	3	3	1	0	0	0	1	0
CDC1551-C129F1 IV4	1	1	1	1	1	1	2	2	0	0	0	0	1	0
CDC1551-C129F1 IV5	2	2	1	1	1	1	2	2	0	0	0	0	1	0
CDC1551-C129F1 SC1	1	1	1	0	1	1	2	1	0	0	0	0	0	0
CDC1551-C129F1 SC2	2	2	2	1	2	1	3	4	0	0	0	1	2	0
CDC1551-C129F1 SC3	2	2	1	1	1	1	2	4	1	0	0	1	1	0
CDC1551-C129F1 SC4	2	2	1	1	2	1	2	3	0	1	0	0	1	0
CDC1551-C129F1 SC5	2	2	1	2	2	1	3	4	1	0	0	1	2	0
CDC1551-C129F1 CoMtb1	3	2	3	1	2	1	3	4	0	1	0	1	2	1
CDC1551-C129F1 CoMtb2	2	1	1	1	1	1	2	2	1	0	0	1	1	0
CDC1551-C129F1 CoMtb3	2	2	3	0	2	1	3	4	1	0	0	1	1	0
CDC1551-C129F1 CoMtb4	2	2	2	0	2	1	2	3	1	1	0	1	1	0
CDC1551-C129F1 CoMtb5	3	2	3	0	2	1	3	4	1	1	0	1	1	0
